# Supplementary material for: Clinical Translation of Artificial Intelligence-Driven Gait Analysis Using Plantar Pressure and Ground Reaction Force
Source: Bioengineering (Basel). 2026 Jul 11;13(7):796. doi: 10.3390/bioengineering13070796 (PMC13406023; doi:10.3390/bioengineering13070796)
Supplement: Supplementary file 1 [file bioengineering-13-00796-s001.zip]

Archive with 1 entries (1 files):
- bioengineering-4420269-supplementary.pdf
